# Supplementary material for: Numerical Study on Hydrodynamic Characteristics and Electrochemical Performance of Alkaline Water Electrolyzer by Micro-Nano Surface Electrode
Source: Materials (Basel). 2022 Jul 15;15(14):4927. doi: 10.3390/ma15144927 (PMC9316051; doi:10.3390/ma15144927)
Supplement: Supplementary file 1 [file materials-15-04927-s001.zip]

Archive with 1 entries (1 files):
- materials-1779475-supplementary.pdf
